# Supplementary material for: Polystyrene Microplastics Can Aggravate the Damage of the Intestinal Microenvironment Caused by Okadaic Acid: A Prevalent Algal Toxin
Source: Mar Drugs. 2025 Mar 17;23(3):129. doi: 10.3390/md23030129 (PMC11943709; doi:10.3390/md23030129)
Supplement: Supplementary file 1 [file marinedrugs-23-00129-s001.zip]

Archive with 1 entries (1 files):
- marinedrugs-3487620-supplementary.pdf
